# Supplementary material for: Screening for Parasitic Infection and Tuberculosis in Immunosuppressed and Pre-Immunosuppressed Patients: An Observational Study
Source: Trop Med Infect Dis. 2021 Sep 21;6(3):170. doi: 10.3390/tropicalmed6030170 (PMC8482080; doi:10.3390/tropicalmed6030170)
Supplement: Supplementary file 1 [file tropicalmed-06-00170-s001.zip]

Archive with 1 entries (1 files):
- tropicalmed-1365882-supplementary.pdf
